# Supplementary material for: Dual phase patterning during a congruent grain boundary phase transition in elemental copper
Source: Nat Commun. 2022 Jun 9;13:3331. doi: 10.1038/s41467-022-30922-3 (PMC9184537; doi:10.1038/s41467-022-30922-3)
Supplement: Supplementary file 3 — CLS file for TEX [file 41467_2022_30922_MOESM3_ESM.zip]

Archive with 2 entries (2 files):
- 328988_2_art_0_rc361r.tex
- sn-jnl.cls
